# Supplementary material for: Excess Body Mass—A Factor Leading to the Deterioration of COVID-19 and Its Complications—A Narrative Review
Source: Viruses. 2021 Dec 3;13(12):2427. doi: 10.3390/v13122427 (PMC8708912; doi:10.3390/v13122427)
Supplement: Supplementary file 1 [file viruses-13-02427-s001.zip]

Archive with 1 entries (1 files):
- viruses-1469631-supplementary.pdf
